# Supplementary material for: A qualitative analysis of female sex workers’ lived experiences with adherence to Pre-exposure Prophylaxis (PrEP) in Zimbabwe
Source: PLoS One. 2025 Sep 4;20(9):e0313366. doi: 10.1371/journal.pone.0313366 (PMC12410797; doi:10.1371/journal.pone.0313366)
Supplement: S1 Data — (XLSX) [file pone.0313366.s001.xlsx]

## Sheet: Sheet1
Theme	Subtheme	Quote
Positive experiences with PrEP adherence	Overcoming PrEP-realated forgetfulness	“This journey has been very difficult, it took me a long time to get where I am. I used to forget to take my pills all the time. This was not until my friend advised me to set an alarm to remind myself to take my pills every day. Now wherever I am, when I hear my alarm ringing, I know that it’s time for my pills” (Nokutenda P18, 25-35 years, 3 children).
		“Taking these pills every day has not been an easy experience for me. I used to forget taking my pills all the time. What helped me was my child who is 10 years old and is in grade 3. I told him that I went to the clinic and I was given pills to take every night at six o’clock. I told him that because I am always forgetful. When my time for my medication is up, he must remind me. My son’s daily r…
		“I used to forget to take my pills all the time until I started placing my pills where I would quickly see them when l entered my house. I would put them next to the stove so that when I finish cooking or am cleaning the stove, I would see them and remember to take my pills” (Melo P13, 25-35 years, 2 children).
	Overcoming mobility-related PrEP disruptions	“There was a time that I stopped taking PrEP when I had travelled. My client at the time did not fully accept there was something called PrEP. He (the client) would not understand the difference between PrEP and ART so I stopped taking PrEP for that time” (Fortune P2, 36-45 years, 2 children).
		“Sex work is hard, you are with someone for two weeks and you have nowhere to keep your PrEP. You end up just forgetting about PrEP for that time until you are able to go back home” (Judith, P3, 25-35 years, 5 children)
	Overcoming COVID-19-related PrEP experiences	“During these times of COVID-19, at times I would spend 4-5 days doing sex work and I would have not taken my PrEP with me and then I would not take it (PrEP) until I get back home” (Melo, P13, 25-35 years, 2 children).
		“That is what would make me stop PrEP and then] at times I would get into a “marriage” and for you to take PrEP when you are “married” it’s a problem. Even if the client is living with HIV, he will be asking you why you are taking PrEP” (Tess P15, 18-24 years, no children).
	Overcoming PrEP-related side effects	“I used to take my PrEP in the evening and it would make me feel so weak, nauseated and I would get headaches. This made me fail to go on the streets at night. One of my friends who was already on PrEP noticed that I was not myself, then advised me to change the time I was taking PrEP. Now I take PrEP in the morning and it does not affect me that much because I spend most of my day sleeping and o…
		“When I first started on PrEP I would feel dizzy, nauseated and would have headaches. I discussed this with my friend who had been on PrEP for much longer and she explained to me that when she started she would feel the same as well but, as time went on, those side effects eventually went away. She advised me to persist. I persisted on PrEP and within two weeks the side effects were gone. Now, I …
		“PrEP would make me feel sleepy but, as a person who noticed that this is what it does, I chose to take PrEP at the same time at 8 in the evening when I would be sleeping because in the evening everyone will be resting physically. This will enable me to practice my sex work during the day” (Laura P11, 25-35 years, 2 children).
Negative experiences with PrEP adherence	Enduring GBV associated with PrEP use	“There was a time I met this client who promised to pay me a lot of money. I spend the whole night with him. Now in the morning, I asked for my money and he started beating me up saying he had seen a bottle of pills in my room. He said I was HIV positive and had given him HIV. This is why I always think of stopping PrEP because it always lands me in trouble with my clients. The client ended up no…
		“I once explained PrEP to a client when they saw my bottle of pills in my room. They asked me why I was taking those pills. When I explained that it was PrEP, the client thought I was lying as he thought it was ART. The client ended up accusing me of trying to infect him with HIV. He beat me up badly and he left. I never saw him again” (Mukaranga, P20, 25-35 years, 3 children).
		“I was once beaten by a client after they saw the PrEP bottle. I regreted being on PrEP that day. I then decided to take my PrEP discretely and hiding it from clients. I have continued PrEP just to protect myself from HIV and I hide it to protect myself from violence” (Laura, P11, 25-35 years, 2 children).
		“If you want to survive in sex work, you never show your clients your PrEP. I tried to be open with a client once and told them about PrEP. I showed him the bottle and explained how it works. The client started shouting and hitting me saying he knew these pills were for people living with HIV. From that day, I never disclosed my PrEP use to a client” (Tsitsi, P1, 36-45 years, 3 children)
	Stigma associated with PrEP use and adherence	“When one of my clients saw my PrEP bottle, they told me that it was ART and said I should have told him I was living with HIV. The client thought I wanted to infect him with HIV. From that day, I try to keep my PrEP where my clients will not see it (PrEP)” (Nyasha, P5, 36-45 years, 4 children)
		“For me, I stay with my clients and l live in constant fear of my clients discovering the PrEP bottle and leaving me because our clients are afraid of this PrEP bottle” (Nokutenda P18, 25-35 years, 3 children).
	COVID-19-related disrruptions to PrEP adherence	“COVID-19 has made it difficult to get clients because of the lockdown. So now and again, I would wonder why I should continue taking PrEP when there are no clients. I went for long periods without taking my PrEP. Nothing seemed to work, but then I kept reminding myself why I started taking PrEP in the first place. You also didn't know when you would get a client, so, my PrEP-taking was very inco…
		“I felt like I was just walking dead, nothing was really working, we had no access to clients due to the COVID-19 lockdown. What is the point of continuing taking PrEP, so I stopped taking PrEP altogether…” (Nyasha P5, 36-45 years, 4 children).
		“If you are lucky to get clients you will work with what you have at the time because the clients are no longer as consistent as they used to be before COVID-19. So, I have stopped taking my PrEP regularly. I just take it here and there” (Chipo P3, 25-35 years, 3 children).
		“It was difficult to get to the clinic. You needed a letter to show that you needed the medication” (Chrystal P17, 25-35 years, 1 child).
		“I once forced myself to go to the clinic during the COVID-19 lockdown because I had run out of PrEP and needed it. I got to a police roadblock and they asked where I was going and what permission I had. I explained that I needed to go to the clinic. The police officer told me that only people providing essential services were allowed to move around. My case was not an emergency and I was told to…
The meaning attached to PrEP adherence		“COVID-19 has made it difficult to get clients because of the lockdown. So now and again, I would wonder why I should continue taking PrEP when there are no clients. I went for long periods without taking my PrEP. Nothing seemed to work, but then I kept reminding myself why I started taking PrEP in the first place. You also didn't know when you would get a client, so, my PrEP-taking was very inco…
		“I felt like I was just walking dead, nothing was really working, we had no access to clients due to the COVID-19 lockdown. What is the point of continuing taking PrEP, so I stopped taking PrEP altogether…” (Nyasha P5, 36-45 years, 4 children).
		“If you are lucky to get clients you will work with what you have at the time because the clients are no longer as consistent as they used to be before COVID-19. So, I have stopped taking my PrEP regularly. I just take it here and there” (Chipo P3, 25-35 years, 3 children).
		“It was difficult to get to the clinic. You needed a letter to show that you needed the medication” (Chrystal P17, 25-35 years, 1 child).
		“I once forced myself to go to the clinic during the COVID-19 lockdown because I had run out of PrEP and needed it. I got to a police roadblock and they asked where I was going and what permission I had. I explained that I needed to go to the clinic. The police officer told me that only people providing essential services were allowed to move around. My case was not an emergency and I was told to…
